# Supplementary material for: Wheat Type One Protein Phosphatase Participates in the Brassinosteroid Control of Root Growth via Activation of BES1
Source: Int J Mol Sci. 2021 Sep 27;22(19):10424. doi: 10.3390/ijms221910424 (PMC8508605; doi:10.3390/ijms221910424)
Supplement: Supplementary file 1 [file ijms-22-10424-s001.zip]

Archive with 1 entries (1 files):
- ijms-1337177-supplementary.pdf
